# Supplementary material for: ﻿Contribution to the knowledge of the longicorn beetle genus Neocerambyx (Coleoptera, Cerambycidae, Cerambycinae, Cerambycini) from China, with descriptions of three new species
Source: Zookeys. 2025 Jul 22;1247:45–61. doi: 10.3897/zookeys.1247.153858 (PMC12308206; doi:10.3897/zookeys.1247.153858)
Supplement: XML Treatment for Neocerambyx [file zookeys.1247.153858-treatment1.xml]

<!DOCTYPE tp:taxon-treatment
  PUBLIC "-//TaxonX//DTD Taxonomic Treatment Publishing DTD v0 20100105//EN" "tax-treatment-NSO.dtd">
<tp:taxon-treatment xmlns:tp="http://www.plazi.org/taxpub"><tp:treatment-meta><kwd-group><label>Taxon classification</label><kwd>
              <named-content content-type="kingdom">Animalia</named-content>
            </kwd><kwd>
              <named-content content-type="order">Coleoptera</named-content>
            </kwd><kwd>
              <named-content content-type="family">Cerambycidae</named-content>
            </kwd></kwd-group><mixed-citation publication-type="journal"><person-group><name><surname>Lin</surname><given-names>Mei-Ying</given-names></name><name><surname>Miroshnikov</surname><given-names>Alexandr</given-names></name><name><surname>He</surname><given-names>Li</given-names></name></person-group><article-title>﻿Contribution to the knowledge of the longicorn beetle genus <italic><tp:taxon-name><tp:taxon-name-part taxon-name-part-type="genus" reg="Neocerambyx">Neocerambyx</tp:taxon-name-part></tp:taxon-name></italic> (<tp:taxon-name><tp:taxon-name-part taxon-name-part-type="order">Coleoptera</tp:taxon-name-part></tp:taxon-name>, <tp:taxon-name><tp:taxon-name-part taxon-name-part-type="family">Cerambycidae</tp:taxon-name-part></tp:taxon-name>, <tp:taxon-name><tp:taxon-name-part taxon-name-part-type="subfamily">Cerambycinae</tp:taxon-name-part></tp:taxon-name>, <tp:taxon-name><tp:taxon-name-part taxon-name-part-type="tribe">Cerambycini</tp:taxon-name-part></tp:taxon-name>) from China, with descriptions of three new species</article-title><source>Zookeys</source><day>22</day><month>07</month><year>2025</year><volume>1247</volume><fpage>45</fpage><lpage>61</lpage><pub-id pub-id-type="doi">10.3897/zookeys.1247.153858</pub-id></mixed-citation></tp:treatment-meta><tp:nomenclature><label>﻿Genus</label><tp:taxon-name>
            <object-id xmlns:xlink="http://www.w3.org/1999/xlink" content-type="arpha" xlink:type="simple">F3AF9242-2388-519F-8F4E-E72EE3CCFD09</object-id>
            <tp:taxon-name-part taxon-name-part-type="genus" reg="Neocerambyx">Neocerambyx</tp:taxon-name-part>
          </tp:taxon-name><tp:taxon-authority>J. Thomson, 1861</tp:taxon-authority><tp:nomenclature-citation-list><tp:nomenclature-citation><tp:taxon-name>
                <tp:taxon-name-part taxon-name-part-type="genus" reg="Neocerambyx">Neocerambyx</tp:taxon-name-part>
              </tp:taxon-name><comment>J. Thomson, 1861: 194. Type species: <tp:taxon-name><tp:taxon-name-part taxon-name-part-type="genus" reg="Cerambyx">Cerambyx</tp:taxon-name-part><tp:taxon-name-part taxon-name-part-type="species" reg="paris">paris</tp:taxon-name-part></tp:taxon-name> Wiedemann, 1821, designated by J. <xref ref-type="bibr" rid="B33">Thomson (1864</xref>: 231).</comment></tp:nomenclature-citation><tp:nomenclature-citation><tp:taxon-name>
                <tp:taxon-name-part taxon-name-part-type="genus" reg="Pachydissus"/>
                <tp:taxon-name-part taxon-name-part-type="subgenus" reg="Mallambyx">Mallambyx</tp:taxon-name-part>
              </tp:taxon-name><comment>(subgenus of <tp:taxon-name><tp:taxon-name-part taxon-name-part-type="genus" reg="Pachydissus">Pachydissus</tp:taxon-name-part></tp:taxon-name>) Bates, 1873: 152. Type species: <tp:taxon-name><tp:taxon-name-part taxon-name-part-type="genus" reg="Pachydissus">Pachydissus</tp:taxon-name-part> (<tp:taxon-name-part taxon-name-part-type="subgenus" reg="Mallambyx">Mallambyx</tp:taxon-name-part>) <tp:taxon-name-part taxon-name-part-type="species" reg="japonicus">japonicus</tp:taxon-name-part></tp:taxon-name> Bates, 1873 (= <tp:taxon-name><tp:taxon-name-part taxon-name-part-type="genus" reg="Neocerambyx">Neocerambyx</tp:taxon-name-part><tp:taxon-name-part taxon-name-part-type="species" reg="raddei">raddei</tp:taxon-name-part></tp:taxon-name> Blessig, 1872), by monotypy. Synonymized by <xref ref-type="bibr" rid="B18">Hüdepohl (1990</xref>: 249) not by <xref ref-type="bibr" rid="B10">Gressitt and Rondon (1970</xref>: 59), who synonymized <tp:taxon-name><tp:taxon-name-part taxon-name-part-type="genus" reg="Pachydissus"/><tp:taxon-name-part taxon-name-part-type="subgenus" reg="Mallambyx">Mallambyx</tp:taxon-name-part></tp:taxon-name> with <tp:taxon-name><tp:taxon-name-part taxon-name-part-type="genus" reg="Massicus">Massicus</tp:taxon-name-part></tp:taxon-name>.</comment></tp:nomenclature-citation><tp:nomenclature-citation><tp:taxon-name>
                <tp:taxon-name-part taxon-name-part-type="genus" reg="Mesocerambyx">Mesocerambyx</tp:taxon-name-part>
              </tp:taxon-name><comment>Hitzinger in <xref ref-type="bibr" rid="B3">Breuning and Hitzinger 1943</xref>: 37. Type species: <tp:taxon-name><tp:taxon-name-part taxon-name-part-type="genus" reg="Mesocerambyx">Mesocerambyx</tp:taxon-name-part><tp:taxon-name-part taxon-name-part-type="species" reg="pellitus">pellitus</tp:taxon-name-part></tp:taxon-name> Hitzinger in <xref ref-type="bibr" rid="B3">Breuning and Hitzinger 1943</xref>, by original designation. Synonymized by <xref ref-type="bibr" rid="B18">Hüdepohl (1990</xref>: 248).</comment></tp:nomenclature-citation><tp:nomenclature-citation><tp:taxon-name>
                <tp:taxon-name-part taxon-name-part-type="genus" reg="Falsomassicus">Falsomassicus</tp:taxon-name-part>
              </tp:taxon-name><comment>Pic, 1946: 7. Type species: <tp:taxon-name><tp:taxon-name-part taxon-name-part-type="genus" reg="Falsomassicus">Falsomassicus</tp:taxon-name-part><tp:taxon-name-part taxon-name-part-type="species" reg="theresae">theresae</tp:taxon-name-part></tp:taxon-name> Pic, 1946, by monotypy. Synonymized by <xref ref-type="bibr" rid="B24">Miroshnikov (2020a</xref>: 79) not by <xref ref-type="bibr" rid="B10">Gressitt and Rondon (1970</xref>: 59), who synonymized <tp:taxon-name><tp:taxon-name-part taxon-name-part-type="genus" reg="Falsomassicus">Falsomassicus</tp:taxon-name-part></tp:taxon-name> with <tp:taxon-name><tp:taxon-name-part taxon-name-part-type="genus" reg="Massicus">Massicus</tp:taxon-name-part></tp:taxon-name>. Synonymy discussed by <xref ref-type="bibr" rid="B26">Miroshnikov (2021a</xref>: 291, <xref ref-type="bibr" rid="B27">2021b</xref>: 482).</comment></tp:nomenclature-citation><tp:nomenclature-citation><tp:taxon-name>
                <tp:taxon-name-part taxon-name-part-type="genus" reg="Bulbocerambyx">Bulbocerambyx</tp:taxon-name-part>
              </tp:taxon-name><comment>Lazarev, 2019: 1194. Type species: <tp:taxon-name><tp:taxon-name-part taxon-name-part-type="genus" reg="Neocerambyx">Neocerambyx</tp:taxon-name-part><tp:taxon-name-part taxon-name-part-type="species" reg="grandis">grandis</tp:taxon-name-part></tp:taxon-name> Gahan, 1891, by original designation. Synonymized by <xref ref-type="bibr" rid="B24">Miroshnikov (2020a</xref>: 81). Reinstated by <xref ref-type="bibr" rid="B21">Lazarev (2020</xref>: 123). Synonymy confirmed/accepted by <xref ref-type="bibr" rid="B25">Miroshnikov (2020b</xref>: 377, <xref ref-type="bibr" rid="B27">2021b</xref>: 469), <xref ref-type="bibr" rid="B22">Li et al. (2020</xref>: 582), <xref ref-type="bibr" rid="B35">Vitali (2022</xref>: 3), and <xref ref-type="bibr" rid="B31">Tavakilian and Chevillotte (2024)</xref>.</comment></tp:nomenclature-citation></tp:nomenclature-citation-list></tp:nomenclature><tp:treatment-sec sec-type="distribution" id="SECID0E2HAE"><title>Distribution.</title><p>Oriental Region and the East Asian (or Himalayan-Chinese) subregion of the Palaearctic Region, including the south of the Russian Far East.</p></tp:treatment-sec><tp:treatment-sec sec-type="remarks" id="SECID0EAIAE"><title>Remarks.</title><p>We follow <xref ref-type="bibr" rid="B24">Miroshnikov (2020a</xref>, <xref ref-type="bibr" rid="B25">b</xref>) for the definition of the genus, and we treat <italic><tp:taxon-name><tp:taxon-name-part taxon-name-part-type="genus" reg="Bulbocerambyx">Bulbocerambyx</tp:taxon-name-part></tp:taxon-name></italic> Lazarev, 2019 as its junior synonym.</p></tp:treatment-sec><ref-list><ref id="B33"><mixed-citation xmlns:xlink="http://www.w3.org/1999/xlink" xlink:type="simple"><person-group><name name-style="western"><surname>Thomson</surname><given-names>J</given-names></name></person-group> (<year>1864</year>) Systema Cerambycidarum ou expose de tous les genres compris dans la famille des Cerambycides et familles limitrophes. Livres 1–3. Liege: H. Dessain: 1–352. <ext-link xlink:href="10.5962/bhl.title.82379" ext-link-type="doi" xlink:type="simple">https://doi.org/10.5962/bhl.title.82379</ext-link></mixed-citation></ref><ref id="B18"><mixed-citation xmlns:xlink="http://www.w3.org/1999/xlink" xlink:type="simple"><person-group><name name-style="western"><surname>Hüdepohl</surname><given-names>KE</given-names></name></person-group> (<year>1990</year>) <article-title>Über südostasiatische Cerambyciden VII. Über die Gattung <italic><tp:taxon-name><tp:taxon-name-part taxon-name-part-type="genus">Neocerambyx</tp:taxon-name-part></tp:taxon-name></italic> Thomson, 1860 (<tp:taxon-name><tp:taxon-name-part taxon-name-part-type="order">Coleoptera</tp:taxon-name-part></tp:taxon-name>, <tp:taxon-name><tp:taxon-name-part taxon-name-part-type="family">Cerambycidae</tp:taxon-name-part></tp:taxon-name>, <tp:taxon-name><tp:taxon-name-part taxon-name-part-type="tribe">Cerambycini</tp:taxon-name-part></tp:taxon-name>).</article-title><source>Entomofauna Zeitschrift für Entomologie, Ansfelden</source><volume>11</volume>(<issue>14</issue>): <fpage>241</fpage>–<lpage>257</lpage>. <ext-link xlink:href="https://www.cerambycoidea.com/titles/huedepohl1990b.pdf" ext-link-type="uri" xlink:type="simple">https://www.cerambycoidea.com/titles/huedepohl1990b.pdf</ext-link></mixed-citation></ref><ref id="B10"><mixed-citation xmlns:xlink="http://www.w3.org/1999/xlink" xlink:type="simple"><person-group><name name-style="western"><surname>Gressitt</surname><given-names>JL</given-names></name><name name-style="western"><surname>Rondon</surname><given-names>JA</given-names></name></person-group> (<year>1970</year>) <source>Cerambycids of Laos (<tp:taxon-name><tp:taxon-name-part taxon-name-part-type="family">Disteniidae</tp:taxon-name-part></tp:taxon-name>, <tp:taxon-name><tp:taxon-name-part taxon-name-part-type="subfamily">Prioninae</tp:taxon-name-part></tp:taxon-name>, <tp:taxon-name><tp:taxon-name-part taxon-name-part-type="subfamily">Philinae</tp:taxon-name-part></tp:taxon-name>, <tp:taxon-name><tp:taxon-name-part taxon-name-part-type="subfamily">Aseminae</tp:taxon-name-part></tp:taxon-name>, <tp:taxon-name><tp:taxon-name-part taxon-name-part-type="subfamily">Lepturinae</tp:taxon-name-part></tp:taxon-name>, <tp:taxon-name><tp:taxon-name-part taxon-name-part-type="subfamily">Cerambycinae</tp:taxon-name-part></tp:taxon-name>). In: Gressitt JL, Rondon JA, Breuning S (Eds) Cerambycid-Beetles of Laos. Pacific Insects Monograph (Vol. 24). Entomology Department, Bernice P.</source><publisher-name>Bishop Museum</publisher-name>, <publisher-loc>Honolulu</publisher-loc>, <size units="page">314 pp</size>.</mixed-citation></ref><ref id="B3"><mixed-citation xmlns:xlink="http://www.w3.org/1999/xlink" xlink:type="simple"><person-group><name name-style="western"><surname>Breuning</surname><given-names>S</given-names></name><name name-style="western"><surname>Hitzinger</surname><given-names>K</given-names></name></person-group> (<year>1943</year>) <article-title>Cerambicidi birmani del Museo di Milano.</article-title><source>Atti della Società Italiana di Scienze Naturali e del Museo Civico di Storia Naturale in Milano</source><volume>82</volume>: <fpage>36</fpage>–<lpage>54</lpage>. [1 pl.] <ext-link xlink:href="https://www.biodiversitylibrary.org/part/325479" ext-link-type="uri" xlink:type="simple">https://www.biodiversitylibrary.org/part/325479</ext-link></mixed-citation></ref><ref id="B24"><mixed-citation xmlns:xlink="http://www.w3.org/1999/xlink" xlink:type="simple"><person-group><name name-style="western"><surname>Miroshnikov</surname><given-names>AI</given-names></name></person-group> (<year>2020a</year>) <article-title>The longicorn beetle tribe <tp:taxon-name><tp:taxon-name-part taxon-name-part-type="tribe">Cerambycini</tp:taxon-name-part></tp:taxon-name> Latreille, 1802 (<tp:taxon-name><tp:taxon-name-part taxon-name-part-type="order">Coleoptera</tp:taxon-name-part></tp:taxon-name>: <tp:taxon-name><tp:taxon-name-part taxon-name-part-type="family">Cerambycidae</tp:taxon-name-part></tp:taxon-name>: <tp:taxon-name><tp:taxon-name-part taxon-name-part-type="subfamily">Cerambycinae</tp:taxon-name-part></tp:taxon-name>) in the fauna of Asia. 12. Some remarks on the genera <italic><tp:taxon-name><tp:taxon-name-part taxon-name-part-type="genus">Neocerambyx</tp:taxon-name-part></tp:taxon-name></italic> J. Thomson, 1861 (= <italic><tp:taxon-name><tp:taxon-name-part taxon-name-part-type="genus">Bulbocerambyx</tp:taxon-name-part></tp:taxon-name></italic> Lazarev, 2019, syn.n.) and <italic><tp:taxon-name><tp:taxon-name-part taxon-name-part-type="genus">Massicus</tp:taxon-name-part></tp:taxon-name></italic> Pascoe, 1867, stat.resurr.</article-title><source>Russian Entomological Journal</source><volume>29</volume>(<issue>1</issue>): <fpage>73</fpage>–<lpage>82</lpage>. <ext-link xlink:href="10.15298/rusentj.29.1.10" ext-link-type="doi" xlink:type="simple">https://doi.org/10.15298/rusentj.29.1.10</ext-link></mixed-citation></ref><ref id="B26"><mixed-citation xmlns:xlink="http://www.w3.org/1999/xlink" xlink:type="simple"><person-group><name name-style="western"><surname>Miroshnikov</surname><given-names>AI</given-names></name></person-group> (<year>2021a</year>) <article-title>The longicorn beetle tribe <tp:taxon-name><tp:taxon-name-part taxon-name-part-type="tribe">Cerambycini</tp:taxon-name-part></tp:taxon-name> Latreille, 1802 (<tp:taxon-name><tp:taxon-name-part taxon-name-part-type="order">Coleoptera</tp:taxon-name-part></tp:taxon-name>: <tp:taxon-name><tp:taxon-name-part taxon-name-part-type="family">Cerambycidae</tp:taxon-name-part></tp:taxon-name>: <tp:taxon-name><tp:taxon-name-part taxon-name-part-type="subfamily">Cerambycinae</tp:taxon-name-part></tp:taxon-name>) in the fauna of Asia. 16. New or little-known species of the genus <italic><tp:taxon-name><tp:taxon-name-part taxon-name-part-type="genus">Neocerambyx</tp:taxon-name-part></tp:taxon-name></italic> J. Thomson, 1861.</article-title><source>Russian Entomological Journal</source><volume>30</volume>(<issue>3</issue>): <fpage>288</fpage>–<lpage>296</lpage>. <ext-link xlink:href="10.15298/rusentj.30.3.06" ext-link-type="doi" xlink:type="simple">https://doi.org/10.15298/rusentj.30.3.06</ext-link></mixed-citation></ref><ref id="B27"><mixed-citation xmlns:xlink="http://www.w3.org/1999/xlink" xlink:type="simple"><person-group><name name-style="western"><surname>Miroshnikov</surname><given-names>AI</given-names></name></person-group> (<year>2021b</year>) <article-title>Critical remarks on “Catalogue of Palaearctic <tp:taxon-name><tp:taxon-name-part taxon-name-part-type="order">Coleoptera</tp:taxon-name-part></tp:taxon-name>. Vol. 6/1. <tp:taxon-name><tp:taxon-name-part taxon-name-part-type="superfamily">Chrysomeloidea</tp:taxon-name-part></tp:taxon-name> I (<tp:taxon-name><tp:taxon-name-part taxon-name-part-type="family">Vesperidae</tp:taxon-name-part></tp:taxon-name>, <tp:taxon-name><tp:taxon-name-part taxon-name-part-type="family">Disteniidae</tp:taxon-name-part></tp:taxon-name>, <tp:taxon-name><tp:taxon-name-part taxon-name-part-type="family">Cerambycidae</tp:taxon-name-part></tp:taxon-name>). Updated and revised second edition”, Leiden – Boston: Brill, 2020, with corrections and additions.</article-title><source>Caucasian Entomological Bulletin</source><volume>17</volume>(<issue>2</issue>): <fpage>459</fpage>–<lpage>497</lpage>. <ext-link xlink:href="10.23885/181433262021172-459497" ext-link-type="doi" xlink:type="simple">https://doi.org/10.23885/181433262021172-459497</ext-link></mixed-citation></ref><ref id="B21"><mixed-citation xmlns:xlink="http://www.w3.org/1999/xlink" xlink:type="simple"><person-group><name name-style="western"><surname>Lazarev</surname><given-names>MA</given-names></name></person-group> (<year>2020</year>) <article-title>The validity of <italic><tp:taxon-name><tp:taxon-name-part taxon-name-part-type="genus">Bulbocerambyx</tp:taxon-name-part></tp:taxon-name></italic> Lazarev, 2019 (<tp:taxon-name><tp:taxon-name-part taxon-name-part-type="order">Coleoptera</tp:taxon-name-part></tp:taxon-name>, <tp:taxon-name><tp:taxon-name-part taxon-name-part-type="family">Cerambycidae</tp:taxon-name-part></tp:taxon-name>, <tp:taxon-name><tp:taxon-name-part taxon-name-part-type="tribe">Cerambycini</tp:taxon-name-part></tp:taxon-name>). Humanity space.</article-title><source>International almanac</source><volume>9</volume>(<issue>2</issue>): <fpage>121</fpage>–<lpage>127</lpage>. <ext-link xlink:href="https://www.researchgate.net/publication/344167945_The_validity_of_Bulbocerambyx_Lazarev_2019_Coleoptera_Cerambycidae_Cerambycini" ext-link-type="uri" xlink:type="simple">https://www.researchgate.net/publication/344167945_The_validity_of_Bulbocerambyx_Lazarev_2019_Coleoptera_Cerambycidae_Cerambycini</ext-link></mixed-citation></ref><ref id="B25"><mixed-citation xmlns:xlink="http://www.w3.org/1999/xlink" xlink:type="simple"><person-group><name name-style="western"><surname>Miroshnikov</surname><given-names>AI</given-names></name></person-group> (<year>2020b</year>) <article-title>The longicorn beetle tribe <tp:taxon-name><tp:taxon-name-part taxon-name-part-type="tribe">Cerambycini</tp:taxon-name-part></tp:taxon-name> Latreille, 1802 (<tp:taxon-name><tp:taxon-name-part taxon-name-part-type="order">Coleoptera</tp:taxon-name-part></tp:taxon-name>: <tp:taxon-name><tp:taxon-name-part taxon-name-part-type="family">Cerambycidae</tp:taxon-name-part></tp:taxon-name>: <tp:taxon-name><tp:taxon-name-part taxon-name-part-type="subfamily">Cerambycinae</tp:taxon-name-part></tp:taxon-name>) in the fauna of Asia. 15. Notes on the morphology and taxonomy of some representatives of the genera <italic><tp:taxon-name><tp:taxon-name-part taxon-name-part-type="genus">Neocerambyx</tp:taxon-name-part></tp:taxon-name></italic> J. Thomson, 1861, <italic><tp:taxon-name><tp:taxon-name-part taxon-name-part-type="genus">Massicus</tp:taxon-name-part></tp:taxon-name></italic> Pascoe, 1867, and <italic><tp:taxon-name><tp:taxon-name-part taxon-name-part-type="genus">Massirachys</tp:taxon-name-part></tp:taxon-name></italic> Vitali, Gouverneur et Chemin, 2017, with a new synonymy.</article-title><source>Caucasian Entomological Bulletin</source><volume>16</volume>(<issue>2</issue>): <fpage>373</fpage>–<lpage>379</lpage>. <ext-link xlink:href="10.23885/181433262020162-373379" ext-link-type="doi" xlink:type="simple">https://doi.org/10.23885/181433262020162-373379</ext-link></mixed-citation></ref><ref id="B22"><mixed-citation xmlns:xlink="http://www.w3.org/1999/xlink" xlink:type="simple"><person-group><name name-style="western"><surname>Li</surname><given-names>Z</given-names></name><name name-style="western"><surname>Lu</surname><given-names>YF</given-names></name><name name-style="western"><surname>Chen</surname><given-names>L</given-names></name></person-group> (<year>2020</year>) <article-title>A new species of <italic><tp:taxon-name><tp:taxon-name-part taxon-name-part-type="genus">Neocerambyx</tp:taxon-name-part></tp:taxon-name></italic> Thomson, 1860 (<tp:taxon-name><tp:taxon-name-part taxon-name-part-type="order">Coleoptera</tp:taxon-name-part></tp:taxon-name>, <tp:taxon-name><tp:taxon-name-part taxon-name-part-type="family">Cerambycidae</tp:taxon-name-part></tp:taxon-name>).</article-title><source>Zootaxa</source><volume>4852</volume>(<issue>5</issue>): <fpage>582</fpage>–<lpage>585</lpage>. <ext-link xlink:href="10.11646/zootaxa.4852.5.7" ext-link-type="doi" xlink:type="simple">https://doi.org/10.11646/zootaxa.4852.5.7</ext-link></mixed-citation></ref><ref id="B35"><mixed-citation xmlns:xlink="http://www.w3.org/1999/xlink" xlink:type="simple"><person-group><name name-style="western"><surname>Vitali</surname><given-names>F</given-names></name></person-group> (<year>2022</year>) <article-title>Taxonomic notes on some Asian <tp:taxon-name><tp:taxon-name-part taxon-name-part-type="tribe">Cerambycini</tp:taxon-name-part></tp:taxon-name> (<tp:taxon-name><tp:taxon-name-part taxon-name-part-type="order">Coleoptera</tp:taxon-name-part></tp:taxon-name>, <tp:taxon-name><tp:taxon-name-part taxon-name-part-type="family">Cerambycidae</tp:taxon-name-part></tp:taxon-name>).</article-title><source>Faunitaxys: Revue de Faunistique, Taxonomie et Systématique Morphologique et Moléculaire</source><volume>10</volume>(<issue>46</issue>): <fpage>1</fpage>–<lpage>4</lpage>. <ext-link xlink:href="10.57800/faunitaxys-10(46" ext-link-type="doi" xlink:type="simple">https://doi.org/10.57800/faunitaxys-10(46</ext-link>)</mixed-citation></ref><ref id="B31"><mixed-citation xmlns:xlink="http://www.w3.org/1999/xlink" xlink:type="simple"><person-group><name name-style="western"><surname>Tavakilian</surname><given-names>GL</given-names></name><name name-style="western"><surname>Chevillotte</surname><given-names>H</given-names></name></person-group> (<year>2024</year>) Titan: base de données internationales sur les <tp:taxon-name><tp:taxon-name-part taxon-name-part-type="family">Cerambycidae</tp:taxon-name-part></tp:taxon-name> ou Longicornes. Version 4.0. <ext-link xlink:href="http://titan.gbif.fr/" ext-link-type="uri" xlink:type="simple">http://titan.gbif.fr/</ext-link> [accessed December 2024]</mixed-citation></ref></ref-list></tp:taxon-treatment>
