# Supplementary material for: ﻿Contribution to the knowledge of the longicorn beetle genus Neocerambyx (Coleoptera, Cerambycidae, Cerambycinae, Cerambycini) from China, with descriptions of three new species
Source: Zookeys. 2025 Jul 22;1247:45–61. doi: 10.3897/zookeys.1247.153858 (PMC12308206; doi:10.3897/zookeys.1247.153858)
Supplement: XML Treatment for Neocerambyx liyuani [file zookeys.1247.153858-treatment2.xml]

<!DOCTYPE tp:taxon-treatment
  PUBLIC "-//TaxonX//DTD Taxonomic Treatment Publishing DTD v0 20100105//EN" "tax-treatment-NSO.dtd">
<tp:taxon-treatment xmlns:tp="http://www.plazi.org/taxpub"><tp:treatment-meta><kwd-group><label>Taxon classification</label><kwd>
              <named-content content-type="kingdom">Animalia</named-content>
            </kwd><kwd>
              <named-content content-type="order">Coleoptera</named-content>
            </kwd><kwd>
              <named-content content-type="family">Cerambycidae</named-content>
            </kwd></kwd-group><mixed-citation publication-type="journal"><person-group><name><surname>Lin</surname><given-names>Mei-Ying</given-names></name><name><surname>Miroshnikov</surname><given-names>Alexandr</given-names></name><name><surname>He</surname><given-names>Li</given-names></name></person-group><article-title>﻿Contribution to the knowledge of the longicorn beetle genus <italic><tp:taxon-name><tp:taxon-name-part taxon-name-part-type="genus" reg="Neocerambyx">Neocerambyx</tp:taxon-name-part></tp:taxon-name></italic> (<tp:taxon-name><tp:taxon-name-part taxon-name-part-type="order">Coleoptera</tp:taxon-name-part></tp:taxon-name>, <tp:taxon-name><tp:taxon-name-part taxon-name-part-type="family">Cerambycidae</tp:taxon-name-part></tp:taxon-name>, <tp:taxon-name><tp:taxon-name-part taxon-name-part-type="subfamily">Cerambycinae</tp:taxon-name-part></tp:taxon-name>, <tp:taxon-name><tp:taxon-name-part taxon-name-part-type="tribe">Cerambycini</tp:taxon-name-part></tp:taxon-name>) from China, with descriptions of three new species</article-title><source>Zookeys</source><day>22</day><month>07</month><year>2025</year><volume>1247</volume><fpage>45</fpage><lpage>61</lpage><pub-id pub-id-type="doi">10.3897/zookeys.1247.153858</pub-id></mixed-citation></tp:treatment-meta><tp:nomenclature><label>﻿</label><tp:taxon-name>
            <object-id xmlns:xlink="http://www.w3.org/1999/xlink" content-type="arpha" xlink:type="simple">54525AB8-5636-5547-9E02-9456373E7958</object-id>
            <tp:taxon-name-part taxon-name-part-type="genus" reg="Neocerambyx">Neocerambyx</tp:taxon-name-part>
            <tp:taxon-name-part taxon-name-part-type="species" reg="liyuani">liyuani</tp:taxon-name-part>
            <object-id xmlns:xlink="http://www.w3.org/1999/xlink" content-type="zoobank" xlink:type="simple">https://zoobank.org/F0411080-989F-4038-911D-2692CE6F0B19</object-id>
          </tp:taxon-name><tp:taxon-authority>Lin, Miroshnikov &amp; He</tp:taxon-authority><tp:taxon-status xmlns:xlink="http://www.w3.org/1999/xlink" xlink:type="simple">sp. nov.</tp:taxon-status><xref ref-type="fig" rid="F1">Figs 1A–D</xref><xref ref-type="fig" rid="F2">, 2A, B</xref></tp:nomenclature><tp:treatment-sec sec-type="type material" id="SECID0EIKAE"><title>Type material.</title><p><bold><italic>Holotype</italic></bold>: China • ♂; Sichuan, Liangshan Yi Autonomous Prefecture, Leibo County, Guihua Village [四川省凉山彝族自治州雷波县桂花乡]; alt. 1740 m; 15 May 2024; Yuan Li leg.; at light; <abbrev xmlns:xlink="http://www.w3.org/1999/xlink" xlink:title="Invertebrate collection of Mianyang Normal University" id="ABBRID0ETKAE" xlink:type="simple">MYNU</abbrev>. <bold><italic>Paratypes</italic></bold>: China • 1♀, same data as for holotype; 16 May 2024; <abbrev xmlns:xlink="http://www.w3.org/1999/xlink" xlink:title="Invertebrate collection of Mianyang Normal University" id="ABBRID0E1KAE" xlink:type="simple">MYNU</abbrev> • 1♂, 1♀; same data as for holotype; 24 May 2024; <abbrev xmlns:xlink="http://www.w3.org/1999/xlink" xlink:title="collection of Alexandr Miroshnikov" id="ABBRID0E5KAE" xlink:type="simple">CAM</abbrev> • 1♂, 1♀; same data as for holotype; 19 May 2025; Chun-Nan Li leg.; <abbrev xmlns:xlink="http://www.w3.org/1999/xlink" xlink:title="collection of Li He" id="ABBRID0ECLAE" xlink:type="simple">CLHC</abbrev> • 1♂; same data as for holotype; 20 May 2025; Chun-Nan Li leg.; <abbrev xmlns:xlink="http://www.w3.org/1999/xlink" xlink:title="Collection of Yuan Li" id="ABBRID0EGLAE" xlink:type="simple">CYLD</abbrev> • 1♀; Hubei, Shennongjia, Muyuzhen [湖北神农架木鱼镇]; 4 July 1993; <named-content xmlns:xlink="http://www.w3.org/1999/xlink" content-type="dwc:institutional_code" xlink:title="Institute of Zoology, Chinese Academy of Sciences" xlink:href="http://grbio.org/institution/institute-zoology-chinese-academy-sciences" xlink:type="simple">IZCAS</named-content>.</p></tp:treatment-sec><tp:treatment-sec sec-type="diagnosis" id="SECID0EOLAE"><title>Diagnosis.</title><p>This new species is rather peculiar by the shining pubescence and particularly the male somewhat resembles a miniature <italic><tp:taxon-name><tp:taxon-name-part taxon-name-part-type="genus" reg="Neocerambyx">Neocerambyx</tp:taxon-name-part><tp:taxon-name-part taxon-name-part-type="species" reg="gigas">gigas</tp:taxon-name-part></tp:taxon-name></italic> (Fig. <xref ref-type="fig" rid="F3">3A–D</xref>), but differs from that species by the presence of a short transverse groove between upper eye lobes; the smaller body size (<italic><tp:taxon-name><tp:taxon-name-part taxon-name-part-type="genus" reg="Neocerambyx">N.</tp:taxon-name-part><tp:taxon-name-part taxon-name-part-type="species" reg="gigas">gigas</tp:taxon-name-part></tp:taxon-name></italic> measures 55–84 mm in length); the features of the sculpture of the pronotal disc; the more slender elytra of both sexes (cf. Figs <xref ref-type="fig" rid="F1">1A</xref> and <xref ref-type="fig" rid="F3">3A</xref>); the longer female antennae (cf. Figs <xref ref-type="fig" rid="F1">1C</xref> and <xref ref-type="fig" rid="F3">3C</xref>), and the shape of the external apical angle of female antennomeres 8–10 and of the apex of female last antennomere (in <italic><tp:taxon-name><tp:taxon-name-part taxon-name-part-type="genus" reg="Neocerambyx">N.</tp:taxon-name-part><tp:taxon-name-part taxon-name-part-type="species" reg="gigas">gigas</tp:taxon-name-part></tp:taxon-name></italic>, the external apical angle of female antennomeres 8–10 is very sharp and the distal part of female last antennomere sharply tapers towards the apex).</p><fig id="F1" position="float" orientation="portrait"><object-id xmlns:xlink="http://www.w3.org/1999/xlink" content-type="doi" xlink:type="simple">10.3897/zookeys.1247.153858.figure1</object-id><object-id xmlns:xlink="http://www.w3.org/1999/xlink" content-type="arpha" xlink:type="simple">D7D7D885-41A2-56D5-9A2A-5095DE101407</object-id><label>Figure 1.</label><caption><p>Habitus of <italic><tp:taxon-name><tp:taxon-name-part taxon-name-part-type="genus" reg="Neocerambyx">Neocerambyx</tp:taxon-name-part><tp:taxon-name-part taxon-name-part-type="species" reg="liyuani">liyuani</tp:taxon-name-part></tp:taxon-name></italic> sp. nov. <bold>A, B.</bold> ♂, holotype, from Sichuan; <bold>C, D.</bold> ♀, paratype, from Sichuan: <bold>A, C.</bold> Dorsal views; <bold>B, D.</bold> Ventral views.</p></caption><graphic xmlns:xlink="http://www.w3.org/1999/xlink" xlink:href="zookeys-1247-045_article-153858__-g001.jpg" position="float" orientation="portrait" xlink:type="simple" id="oo_1379373.jpg"><uri content-type="original_file" xlink:type="simple">https://binary.pensoft.net/fig/1379373</uri></graphic></fig><p>The new species should be attributed to the <italic>paris</italic> group sensu <xref ref-type="bibr" rid="B25">Miroshnikov (2020b)</xref>: the anterior coxal cavities externally with a large triangular protrusion, the external apical angle of antennomeres 5–10 without a sharp spine, the elytra with a recumbent setation forming an iridescent pattern.</p></tp:treatment-sec><tp:treatment-sec sec-type="description" id="SECID0EZOAE"><title>Description.</title><p>Body length 43.0–47.0 mm, humeral width 12.0–12.5 mm. Body black to black-brown, covered with a golden yellow shining pubescence. Head with pubescence especially dense around compound eyes.</p><p>All antennomeres black-brown, without annulations, covered with golden yellow pubescence, without a fringe of setae underneath. Male antennae exceed apex of elytra by approximately the middle of antennomere 8; scape stout, subequal to third antennomere in length; third to fifth antennomeres distinctly inflated in apical part (inflation decreases from third to fifth); third subequal to fourth in length, sixth and seventh antennomeres slender and cylindrical, sixth much longer than fifth, slightly shorter than fourth and fifth combined, seventh longer than sixth, subequal to fourth and fifth combined; from eighth to eleventh, antennomeres become flatter and more slender, eighth to tenth subequal in length, eleventh the longest, much longer than tenth. Female antennae distinctly fail to reach apex of elytra; scape stout, subequal to third antennomere in length, third to fifth antennomeres slightly expanded in apical part, third longer than fourth; fifth slightly longer than fourth, and slightly shorter than third; sixth and seventh antennomeres slender and cylindrical, sixth obviously longer than fifth and obviously shorter than fourth and fifth combined, seventh slightly shorter and more slender than sixth; from eighth to eleventh, antennomeres become flatter but not more slender, eighth shorter than seventh, ninth shorter than eighth, tenth slightly shorter than ninth, eleventh and tenth subequal in length; sixth is the longest antennomere.</p><p>Eye deeply emarginate, lower lobe very large; head with a short transverse groove between upper eye lobes. Mandible moderately sized, curved and sharp apically, with one blunt mesal tooth. Prothorax covered with dense golden yellow pubescence, fringed with short orange setae at anterior and posterior margins of pronotum, and with a few long, erect setae scattered on sides. Pronotum 1.26 and 1.24× as wide as long in male and female, respectively; at base distinctly wider than at apex; usually with an abrupt constriction at apex and a moderate constriction at base; pronotum with coarse, irregular (but in some regions largely transverse) grooves, with a smooth medial area in basal half.</p><p>Scutellum covered with golden yellow pubescence, with rounded triangular posterior angle. Elytra completely covered with golden recumbent pubescence forming an iridescent pattern; moderately elongate, 2.60–2.64× as long as humeral width; approximately parallel-sided from base, rounded at apex. Venter with pubescence scattered over most sclerites. Prosternum with a deep transverse groove in front of middle, prosternal intercoxal process with a distinct apical tubercle, particularly distinct in males. Mesoventral intercoxal process with pubescence denser on sides than middle part; between coxae very clearly wider than prosternal process; metasternum with a very sharp longitudinal median groove. Legs black-brown, moderately long; femora and tibiae quite robust in male; metatarsomere 1 barely longer than tarsomeres 2 and 3 combined. Last visible abdominal sternite at apex in male with a shallow emargination, in female widely rounded; last visible abdominal tergite at apex in male narrowly and shallowly emarginate, in female widely rounded.</p></tp:treatment-sec><tp:treatment-sec sec-type="etymology" id="SECID0EBPAE"><title>Etymology.</title><p>The specific epithet is gratefully dedicated to the collector of the type specimens from Sichuan, Mr Yuan Li (李圆, Deyang, Sichuan, China), an enthusiastic amateur entomologist and an experienced collector of beetles. The name is a noun in the genitive case.</p></tp:treatment-sec><tp:treatment-sec sec-type="distribution" id="SECID0EGPAE"><title>Distribution.</title><p>China: Sichuan, Hubei.</p></tp:treatment-sec><tp:treatment-sec sec-type="biology" id="SECID0ELPAE"><title>Biology.</title><p>Seven specimens were collected by a light trap (Fig. <xref ref-type="fig" rid="F2">2B</xref>) installed in the forest environment (Fig. <xref ref-type="fig" rid="F2">2A</xref>).</p><fig id="F2" position="float" orientation="portrait"><object-id xmlns:xlink="http://www.w3.org/1999/xlink" content-type="doi" xlink:type="simple">10.3897/zookeys.1247.153858.figure2</object-id><object-id xmlns:xlink="http://www.w3.org/1999/xlink" content-type="arpha" xlink:type="simple">0237AB3A-7691-5C1B-AF34-FB339B4C924D</object-id><label>Figure 2.</label><caption><p>Field observations of <italic><tp:taxon-name><tp:taxon-name-part taxon-name-part-type="genus" reg="Neocerambyx">Neocerambyx</tp:taxon-name-part><tp:taxon-name-part taxon-name-part-type="species" reg="liyuani">liyuani</tp:taxon-name-part></tp:taxon-name></italic> sp. nov. <bold>A.</bold> Habitat of Guihua Village (Sichuan, CHINA); <bold>B.</bold> A living male caught by Yuan Li (all provided by Yuan Li).</p></caption><graphic xmlns:xlink="http://www.w3.org/1999/xlink" xlink:href="zookeys-1247-045_article-153858__-g002.jpg" position="float" orientation="portrait" xlink:type="simple" id="oo_1379374.jpg"><uri content-type="original_file" xlink:type="simple">https://binary.pensoft.net/fig/1379374</uri></graphic></fig><fig id="F3" position="float" orientation="portrait"><object-id xmlns:xlink="http://www.w3.org/1999/xlink" content-type="doi" xlink:type="simple">10.3897/zookeys.1247.153858.figure3</object-id><object-id xmlns:xlink="http://www.w3.org/1999/xlink" content-type="arpha" xlink:type="simple">1B99CA7E-67BB-5970-A56F-58685EE91816</object-id><label>Figure 3.</label><caption><p>Habitus of <italic><tp:taxon-name><tp:taxon-name-part taxon-name-part-type="genus" reg="Neocerambyx">Neocerambyx</tp:taxon-name-part><tp:taxon-name-part taxon-name-part-type="species" reg="gigas">gigas</tp:taxon-name-part></tp:taxon-name></italic> (Thomson, 1878). <bold>A, B.</bold> ♂, from Chiang Mai, Thailand; <bold>C, D.</bold> ♀, from Chiang Mai, Thailand: <bold>A, C.</bold> Dorsal views; <bold>B, D.</bold> Ventral views.</p></caption><graphic xmlns:xlink="http://www.w3.org/1999/xlink" xlink:href="zookeys-1247-045_article-153858__-g003.jpg" position="float" orientation="portrait" xlink:type="simple" id="oo_1379375.jpg"><uri content-type="original_file" xlink:type="simple">https://binary.pensoft.net/fig/1379375</uri></graphic></fig></tp:treatment-sec><ref-list><ref id="B25"><mixed-citation xmlns:xlink="http://www.w3.org/1999/xlink" xlink:type="simple"><person-group><name name-style="western"><surname>Miroshnikov</surname><given-names>AI</given-names></name></person-group> (<year>2020b</year>) <article-title>The longicorn beetle tribe <tp:taxon-name><tp:taxon-name-part taxon-name-part-type="tribe">Cerambycini</tp:taxon-name-part></tp:taxon-name> Latreille, 1802 (<tp:taxon-name><tp:taxon-name-part taxon-name-part-type="order">Coleoptera</tp:taxon-name-part></tp:taxon-name>: <tp:taxon-name><tp:taxon-name-part taxon-name-part-type="family">Cerambycidae</tp:taxon-name-part></tp:taxon-name>: <tp:taxon-name><tp:taxon-name-part taxon-name-part-type="subfamily">Cerambycinae</tp:taxon-name-part></tp:taxon-name>) in the fauna of Asia. 15. Notes on the morphology and taxonomy of some representatives of the genera <italic><tp:taxon-name><tp:taxon-name-part taxon-name-part-type="genus">Neocerambyx</tp:taxon-name-part></tp:taxon-name></italic> J. Thomson, 1861, <italic><tp:taxon-name><tp:taxon-name-part taxon-name-part-type="genus">Massicus</tp:taxon-name-part></tp:taxon-name></italic> Pascoe, 1867, and <italic><tp:taxon-name><tp:taxon-name-part taxon-name-part-type="genus">Massirachys</tp:taxon-name-part></tp:taxon-name></italic> Vitali, Gouverneur et Chemin, 2017, with a new synonymy.</article-title><source>Caucasian Entomological Bulletin</source><volume>16</volume>(<issue>2</issue>): <fpage>373</fpage>–<lpage>379</lpage>. <ext-link xlink:href="10.23885/181433262020162-373379" ext-link-type="doi" xlink:type="simple">https://doi.org/10.23885/181433262020162-373379</ext-link></mixed-citation></ref></ref-list></tp:taxon-treatment>
