# Supplementary material for: ﻿Contribution to the knowledge of the longicorn beetle genus Neocerambyx (Coleoptera, Cerambycidae, Cerambycinae, Cerambycini) from China, with descriptions of three new species
Source: Zookeys. 2025 Jul 22;1247:45–61. doi: 10.3897/zookeys.1247.153858 (PMC12308206; doi:10.3897/zookeys.1247.153858)
Supplement: XML Treatment for Neocerambyx gui [file zookeys.1247.153858-treatment4.xml]

<!DOCTYPE tp:taxon-treatment
  PUBLIC "-//TaxonX//DTD Taxonomic Treatment Publishing DTD v0 20100105//EN" "tax-treatment-NSO.dtd">
<tp:taxon-treatment xmlns:tp="http://www.plazi.org/taxpub"><tp:treatment-meta><kwd-group><label>Taxon classification</label><kwd>
              <named-content content-type="kingdom">Animalia</named-content>
            </kwd><kwd>
              <named-content content-type="order">Coleoptera</named-content>
            </kwd><kwd>
              <named-content content-type="family">Cerambycidae</named-content>
            </kwd></kwd-group><mixed-citation publication-type="journal"><person-group><name><surname>Lin</surname><given-names>Mei-Ying</given-names></name><name><surname>Miroshnikov</surname><given-names>Alexandr</given-names></name><name><surname>He</surname><given-names>Li</given-names></name></person-group><article-title>﻿Contribution to the knowledge of the longicorn beetle genus <italic><tp:taxon-name><tp:taxon-name-part taxon-name-part-type="genus" reg="Neocerambyx">Neocerambyx</tp:taxon-name-part></tp:taxon-name></italic> (<tp:taxon-name><tp:taxon-name-part taxon-name-part-type="order">Coleoptera</tp:taxon-name-part></tp:taxon-name>, <tp:taxon-name><tp:taxon-name-part taxon-name-part-type="family">Cerambycidae</tp:taxon-name-part></tp:taxon-name>, <tp:taxon-name><tp:taxon-name-part taxon-name-part-type="subfamily">Cerambycinae</tp:taxon-name-part></tp:taxon-name>, <tp:taxon-name><tp:taxon-name-part taxon-name-part-type="tribe">Cerambycini</tp:taxon-name-part></tp:taxon-name>) from China, with descriptions of three new species</article-title><source>Zookeys</source><day>22</day><month>07</month><year>2025</year><volume>1247</volume><fpage>45</fpage><lpage>61</lpage><pub-id pub-id-type="doi">10.3897/zookeys.1247.153858</pub-id></mixed-citation></tp:treatment-meta><tp:nomenclature><label>﻿</label><tp:taxon-name>
            <object-id xmlns:xlink="http://www.w3.org/1999/xlink" content-type="arpha" xlink:type="simple">F0D3BF10-3AD4-5E34-87F9-7F8A88381FB1</object-id>
            <tp:taxon-name-part taxon-name-part-type="genus" reg="Neocerambyx">Neocerambyx</tp:taxon-name-part>
            <tp:taxon-name-part taxon-name-part-type="species" reg="gui">gui</tp:taxon-name-part>
            <object-id xmlns:xlink="http://www.w3.org/1999/xlink" content-type="zoobank" xlink:type="simple">https://zoobank.org/514BE67C-2705-4F2F-9D4D-5693DC223857</object-id>
          </tp:taxon-name><tp:taxon-authority>Lin, Miroshnikov &amp; He</tp:taxon-authority><tp:taxon-status xmlns:xlink="http://www.w3.org/1999/xlink" xlink:type="simple">sp. nov.</tp:taxon-status><xref ref-type="fig" rid="F5">Fig. 5A–D</xref></tp:nomenclature><tp:treatment-sec sec-type="type material" id="SECID0EH5AE"><title>Type material.</title><p><bold><italic>Holotype</italic></bold>: : China • ♂; Hainan, Limushan [海南黎母山]; 28 May 1984; Mao-Bin Gu leg.; by light trap; <named-content xmlns:xlink="http://www.w3.org/1999/xlink" content-type="dwc:institutional_code" xlink:title="Institute of Zoology, Chinese Academy of Sciences" xlink:href="http://grbio.org/institution/institute-zoology-chinese-academy-sciences" xlink:type="simple">IZCAS</named-content>. <bold><italic>Paratypes</italic></bold>: China • 1♀; same data as for holotype; • 1♀; Hainan, Jianfenglingding [海南尖峰岭顶]; 27 May 1983; Mao-Bin Gu leg.; <named-content xmlns:xlink="http://www.w3.org/1999/xlink" content-type="dwc:institutional_code" xlink:title="Institute of Zoology, Chinese Academy of Sciences" xlink:href="http://grbio.org/institution/institute-zoology-chinese-academy-sciences" xlink:type="simple">IZCAS</named-content> • 1♀; Hainan, Wuzhishan [海南五指山]; alt. 800 m; 2 June 1997; Pei-Yu Yu leg.; <named-content xmlns:xlink="http://www.w3.org/1999/xlink" content-type="dwc:institutional_code" xlink:title="Institute of Zoology, Chinese Academy of Sciences" xlink:href="http://grbio.org/institution/institute-zoology-chinese-academy-sciences" xlink:type="simple">IZCAS</named-content>.</p><fig id="F5" position="float" orientation="portrait"><object-id xmlns:xlink="http://www.w3.org/1999/xlink" content-type="doi" xlink:type="simple">10.3897/zookeys.1247.153858.figure5</object-id><object-id xmlns:xlink="http://www.w3.org/1999/xlink" content-type="arpha" xlink:type="simple">ED0B512E-2EFA-551E-A28C-C6645CD55D8A</object-id><label>Figure 5.</label><caption><p>Habitus of <italic><tp:taxon-name><tp:taxon-name-part taxon-name-part-type="genus" reg="Neocerambyx">Neocerambyx</tp:taxon-name-part><tp:taxon-name-part taxon-name-part-type="species" reg="gui">gui</tp:taxon-name-part></tp:taxon-name></italic> sp. nov. <bold>A, B.</bold> ♂, holotype, from Hainan; <bold>C, D.</bold> ♀, paratype, from Hainan: <bold>A, C.</bold> Dorsal views; <bold>B, D.</bold> Ventral views.</p></caption><graphic xmlns:xlink="http://www.w3.org/1999/xlink" xlink:href="zookeys-1247-045_article-153858__-g005.jpg" position="float" orientation="portrait" xlink:type="simple" id="oo_1379377.jpg"><uri content-type="original_file" xlink:type="simple">https://binary.pensoft.net/fig/1379377</uri></graphic></fig></tp:treatment-sec><tp:treatment-sec sec-type="diagnosis" id="SECID0ECAAG"><title>Diagnosis.</title><p>The new species is especially similar to <italic><tp:taxon-name><tp:taxon-name-part taxon-name-part-type="genus" reg="Neocerambyx">Neocerambyx</tp:taxon-name-part><tp:taxon-name-part taxon-name-part-type="species" reg="punctulifer">punctulifer</tp:taxon-name-part></tp:taxon-name></italic> Holzschuh, 2020, but differs by the sculpture of the pronotal disc, namely, the more strongly expressed median groove, two oblique incomplete grooves on either side, and the sparser and longer transverse folds and grooves; it further differs by the less elongate male antennomeres starting from antennomere 3, the shorter female antennae (in <italic><tp:taxon-name><tp:taxon-name-part taxon-name-part-type="genus" reg="Neocerambyx">N.</tp:taxon-name-part><tp:taxon-name-part taxon-name-part-type="species" reg="punctulifer">punctulifer</tp:taxon-name-part></tp:taxon-name></italic>, female antennae distinctly surpass apex of elytra), and the presence of the rough longitudinal folds on male scape at least dorsally. Compared with <italic><tp:taxon-name><tp:taxon-name-part taxon-name-part-type="genus" reg="Neocerambyx">N.</tp:taxon-name-part><tp:taxon-name-part taxon-name-part-type="species" reg="brudermanni">brudermanni</tp:taxon-name-part></tp:taxon-name></italic> Holzschuh, 2020, the new species differs by the well-expressed median groove and the clearer and longer transverse folds on the pronotal disc, the male antennomere 3 being more strongly inflated in the apical part, and the male antennomere 4 being noticeably expanded apically. The new species also resembles <italic><tp:taxon-name><tp:taxon-name-part taxon-name-part-type="genus" reg="Neocerambyx">N.</tp:taxon-name-part><tp:taxon-name-part taxon-name-part-type="species" reg="vitalisi">vitalisi</tp:taxon-name-part></tp:taxon-name></italic> Pic, 1923, but differs by the sculpture of the pronotal disc, the longer median groove between upper eye lobes clearly extending onto the occiput, and the less elongate male antennomeres 3 and 4 (at least).</p><p>The new species should be attributed to the <italic><tp:taxon-name><tp:taxon-name-part taxon-name-part-type="genus" reg="Neocerambyx"/><tp:taxon-name-part taxon-name-part-type="species" reg="unicolor">unicolor</tp:taxon-name-part></tp:taxon-name></italic> group sensu <xref ref-type="bibr" rid="B25">Miroshnikov (2020b)</xref>, which includes <italic><tp:taxon-name><tp:taxon-name-part taxon-name-part-type="genus" reg="Neocerambyx">N.</tp:taxon-name-part><tp:taxon-name-part taxon-name-part-type="species" reg="miaobenfui">miaobenfui</tp:taxon-name-part></tp:taxon-name></italic>.</p></tp:treatment-sec><tp:treatment-sec sec-type="description" id="SECID0EPCAG"><title>Description.</title><p>Body length 69.0–77.0 mm, humeral width 20.0–22.0 mm. Body black to black-brown, partly reddish brown. Head with yellow-brown pubescence. Basal five antennomeres black-brown, covered with yellow-green to green-brown pubescence, remaining antennomeres more or less reddish brown, with a thinner pubescence, without a fringe of setae underneath.</p><p>Male antennae exceed apex of elytra by antennomere 8; scape stout, with a strongly protruding external apical angle, with well-expressed longitudinal folds dorsally, distinctly shorter than third antennomere, second antennomere strongly transverse, third to fifth antennomeres distinctly stouter than following, third very distinctly inflated in apical part, with an irregular rugose sculpture in basal half, fourth noticeably expanded apically, third distinctly longer than fourth; fifth distinctly more slender and longer than fourth, but shorter and stouter than sixth; sixth to eighth antennomeres subequal in length; ninth to eleventh gradually more slender and flatter apically, ninth slightly shorter than eighth and slightly longer than tenth; eleventh antennomere is the longest, as long as ninth and tenth combined. Female antennae distinctly fail to reach the apex of elytra; scape stout, with a strongly protruding external apical angle, approximately as in male, significantly shorter than third antennomere and slightly shorter than fourth; second antennomere very strongly transverse, third to fifth antennomeres slightly expanded in apical part, third subequal to fifth in length; fifth distinctly longer than fourth; sixth and seventh antennomeres more slender and semi-cylindrical, sixth distinctly longer than fifth, but distinctly shorter than fourth and fifth combined, seventh subequal to sixth in length, more slender than sixth; eighth to eleventh antennomeres become gradually flatter, eighth shorter than seventh, ninth shorter than eighth, tenth slightly shorter than ninth, eleventh longer than tenth.</p><p>Eye deeply emarginate, lower lobe very large; head with a deep longitudinal groove behind eyes on occiput. Mandible moderately sized, curved and sharp apically. Prothorax covered with dense yellow brown pubescence. Pronotum 1.29 or 1.20× as wide as long in male and female, respectively; at base distinctly wider than at apex; usually with an abrupt constriction at apex and a moderate constriction at base; with ~5 largely transverse folds, a pair of oblique longitudinal grooves and one medial glabrous line.</p><p>Scutellum covered with sparse pubescence excepting the medial glabrous line, widely rounded at apex. Elytra completely covered with uniform green-brown pubescence; moderately elongated, 2.50–2.60× as long as humeral width; approximately parallel-sided starting from base, rounded at apex. Venter with most sclerites pubescent. Prosternum with several transverse grooves before middle, with a glabrous groove before apex; prosternal process expanded posteriorly, with a pair of distinct apical tubercles; mesoventral intercoxal process emarginate apically, forming two lobes, with pubescence being denser on sides than on middle part; between coxae considerably wider than prosternal process; meso- and metasterna and abdominal sternites with fine dense punctation; metasternum with a very sharp median groove. Legs black-brown to reddish brown; moderately long; femora quite robust, tibiae slender and non-grooved; metatarsomere 1 slightly shorter than tarsomeres 2 and 3 combined. Last visible abdominal sternite at apex widely rounded, last visible abdominal tergite emarginate, forming two lobes apically, particularly distinct in females.</p></tp:treatment-sec><tp:treatment-sec sec-type="etymology" id="SECID0EXCAG"><title>Etymology.</title><p>The new species is dedicated to Mr Mao-Bin Gu (顾茂彬), an entomologist from the Chinese Academy of Forestry, who deposited many longicorn beetles he collected in Hainan Island in <named-content xmlns:xlink="http://www.w3.org/1999/xlink" content-type="dwc:institutional_code" xlink:title="Institute of Zoology, Chinese Academy of Sciences" xlink:href="http://grbio.org/institution/institute-zoology-chinese-academy-sciences" xlink:type="simple">IZCAS</named-content>, including three of the type specimens of this new species.</p></tp:treatment-sec><tp:treatment-sec sec-type="distribution" id="SECID0EBDAG"><title>Distribution.</title><p>China: Hainan.</p></tp:treatment-sec><ref-list><ref id="B25"><mixed-citation xmlns:xlink="http://www.w3.org/1999/xlink" xlink:type="simple"><person-group><name name-style="western"><surname>Miroshnikov</surname><given-names>AI</given-names></name></person-group> (<year>2020b</year>) <article-title>The longicorn beetle tribe <tp:taxon-name><tp:taxon-name-part taxon-name-part-type="tribe">Cerambycini</tp:taxon-name-part></tp:taxon-name> Latreille, 1802 (<tp:taxon-name><tp:taxon-name-part taxon-name-part-type="order">Coleoptera</tp:taxon-name-part></tp:taxon-name>: <tp:taxon-name><tp:taxon-name-part taxon-name-part-type="family">Cerambycidae</tp:taxon-name-part></tp:taxon-name>: <tp:taxon-name><tp:taxon-name-part taxon-name-part-type="subfamily">Cerambycinae</tp:taxon-name-part></tp:taxon-name>) in the fauna of Asia. 15. Notes on the morphology and taxonomy of some representatives of the genera <italic><tp:taxon-name><tp:taxon-name-part taxon-name-part-type="genus">Neocerambyx</tp:taxon-name-part></tp:taxon-name></italic> J. Thomson, 1861, <italic><tp:taxon-name><tp:taxon-name-part taxon-name-part-type="genus">Massicus</tp:taxon-name-part></tp:taxon-name></italic> Pascoe, 1867, and <italic><tp:taxon-name><tp:taxon-name-part taxon-name-part-type="genus">Massirachys</tp:taxon-name-part></tp:taxon-name></italic> Vitali, Gouverneur et Chemin, 2017, with a new synonymy.</article-title><source>Caucasian Entomological Bulletin</source><volume>16</volume>(<issue>2</issue>): <fpage>373</fpage>–<lpage>379</lpage>. <ext-link xlink:href="10.23885/181433262020162-373379" ext-link-type="doi" xlink:type="simple">https://doi.org/10.23885/181433262020162-373379</ext-link></mixed-citation></ref></ref-list></tp:taxon-treatment>
