# Supplementary material for: ﻿Contribution to the knowledge of the longicorn beetle genus Neocerambyx (Coleoptera, Cerambycidae, Cerambycinae, Cerambycini) from China, with descriptions of three new species
Source: Zookeys. 2025 Jul 22;1247:45–61. doi: 10.3897/zookeys.1247.153858 (PMC12308206; doi:10.3897/zookeys.1247.153858)
Supplement: XML Treatment for Neocerambyx melas [file zookeys.1247.153858-treatment5.xml]

<!DOCTYPE tp:taxon-treatment
  PUBLIC "-//TaxonX//DTD Taxonomic Treatment Publishing DTD v0 20100105//EN" "tax-treatment-NSO.dtd">
<tp:taxon-treatment xmlns:tp="http://www.plazi.org/taxpub"><tp:treatment-meta><kwd-group><label>Taxon classification</label><kwd>
              <named-content content-type="kingdom">Animalia</named-content>
            </kwd><kwd>
              <named-content content-type="order">Coleoptera</named-content>
            </kwd><kwd>
              <named-content content-type="family">Cerambycidae</named-content>
            </kwd></kwd-group><mixed-citation publication-type="journal"><person-group><name><surname>Lin</surname><given-names>Mei-Ying</given-names></name><name><surname>Miroshnikov</surname><given-names>Alexandr</given-names></name><name><surname>He</surname><given-names>Li</given-names></name></person-group><article-title>﻿Contribution to the knowledge of the longicorn beetle genus <italic><tp:taxon-name><tp:taxon-name-part taxon-name-part-type="genus" reg="Neocerambyx">Neocerambyx</tp:taxon-name-part></tp:taxon-name></italic> (<tp:taxon-name><tp:taxon-name-part taxon-name-part-type="order">Coleoptera</tp:taxon-name-part></tp:taxon-name>, <tp:taxon-name><tp:taxon-name-part taxon-name-part-type="family">Cerambycidae</tp:taxon-name-part></tp:taxon-name>, <tp:taxon-name><tp:taxon-name-part taxon-name-part-type="subfamily">Cerambycinae</tp:taxon-name-part></tp:taxon-name>, <tp:taxon-name><tp:taxon-name-part taxon-name-part-type="tribe">Cerambycini</tp:taxon-name-part></tp:taxon-name>) from China, with descriptions of three new species</article-title><source>Zookeys</source><day>22</day><month>07</month><year>2025</year><volume>1247</volume><fpage>45</fpage><lpage>61</lpage><pub-id pub-id-type="doi">10.3897/zookeys.1247.153858</pub-id></mixed-citation></tp:treatment-meta><tp:nomenclature><label>﻿</label><tp:taxon-name>
            <object-id xmlns:xlink="http://www.w3.org/1999/xlink" content-type="arpha" xlink:type="simple">27860F78-2820-5042-B3F0-677733C842AA</object-id>
            <tp:taxon-name-part taxon-name-part-type="genus" reg="Neocerambyx">Neocerambyx</tp:taxon-name-part>
            <tp:taxon-name-part taxon-name-part-type="species" reg="melas">melas</tp:taxon-name-part>
          </tp:taxon-name><tp:taxon-authority>(Holzschuh, 2021)</tp:taxon-authority><xref ref-type="fig" rid="F6">Fig. 6A–C</xref><tp:nomenclature-citation-list><tp:nomenclature-citation><tp:taxon-name>
                <tp:taxon-name-part taxon-name-part-type="genus" reg="Massicus">Massicus</tp:taxon-name-part>
                <tp:taxon-name-part taxon-name-part-type="species" reg="melas">melas</tp:taxon-name-part>
              </tp:taxon-name><comment>Holzschuh, 2021: 97, fig. 5. Type locality: Vietnam, Lao Cai Province, Sapa, Ta Phin, 1460 m, <named-content xmlns:xlink="http://www.w3.org/1999/xlink" content-type="dwc:verbatimCoordinates" xlink:type="simple"><named-content content-type="geo-json" specific-use="{&#34;type&#34;:&#34;Point&#34;,&#34;coordinates&#34;:[103.818500,22.389500]}" id="NCID0EBFAG" xlink:type="simple">22°23.37'N, 103°49.11'E</named-content></named-content>.</comment></tp:nomenclature-citation><tp:nomenclature-citation><tp:taxon-name>
                <tp:taxon-name-part taxon-name-part-type="genus" reg="Neocerambyx">Neocerambyx</tp:taxon-name-part>
                <tp:taxon-name-part taxon-name-part-type="species" reg="melas">melas</tp:taxon-name-part>
              </tp:taxon-name><comment>: Miroshnikov, 2022: 52.</comment></tp:nomenclature-citation></tp:nomenclature-citation-list></tp:nomenclature><tp:treatment-sec sec-type="material" id="SECID0ESFAG"><title>Material examined.</title><p>China • 1♀; Fujian, Wuyishan, Sangang [福建武夷山三港]; alt. 740 m; 1 August 1997; Jian Yao leg.; <named-content xmlns:xlink="http://www.w3.org/1999/xlink" content-type="dwc:institutional_code" xlink:title="Institute of Zoology, Chinese Academy of Sciences" xlink:href="http://grbio.org/institution/institute-zoology-chinese-academy-sciences" xlink:type="simple">IZCAS</named-content> • 1♂; Fujian, Wuyishan, Guwankeng [福建武夷山古玩坑]; 8 July 2024; Chen-Qun Wu leg.; <abbrev xmlns:xlink="http://www.w3.org/1999/xlink" xlink:title="Chonglinyequ, Fuzhou" id="ABBRID0E3FAG" xlink:type="simple">CLYQ</abbrev>.</p><fig id="F6" position="float" orientation="portrait"><object-id xmlns:xlink="http://www.w3.org/1999/xlink" content-type="doi" xlink:type="simple">10.3897/zookeys.1247.153858.figure6</object-id><object-id xmlns:xlink="http://www.w3.org/1999/xlink" content-type="arpha" xlink:type="simple">C6D5A8D4-986A-59ED-9A4A-7D49CE423587</object-id><label>Figure 6.</label><caption><p>Habitus of <italic><tp:taxon-name><tp:taxon-name-part taxon-name-part-type="genus" reg="Neocerambyx">Neocerambyx</tp:taxon-name-part><tp:taxon-name-part taxon-name-part-type="species" reg="melas">melas</tp:taxon-name-part></tp:taxon-name></italic> (Holzschuh, 2021). <bold>A, B.</bold> ♂, from Fujian; <bold>C.</bold> ♀, from Fujian: <bold>A, C.</bold> Dorsal views; <bold>B.</bold> Ventral view.</p></caption><graphic xmlns:xlink="http://www.w3.org/1999/xlink" xlink:href="zookeys-1247-045_article-153858__-g006.jpg" position="float" orientation="portrait" xlink:type="simple" id="oo_1379378.jpg"><uri content-type="original_file" xlink:type="simple">https://binary.pensoft.net/fig/1379378</uri></graphic></fig></tp:treatment-sec><tp:treatment-sec sec-type="distribution" id="SECID0EAHAG"><title>Distribution.</title><p>Until now, this species has only been known from Northern Vietnam (<xref ref-type="bibr" rid="B16">Holzschuh 2021</xref>). In the material listed above, <italic><tp:taxon-name><tp:taxon-name-part taxon-name-part-type="genus" reg="Neocerambyx">Neocerambyx</tp:taxon-name-part><tp:taxon-name-part taxon-name-part-type="species" reg="melas">melas</tp:taxon-name-part></tp:taxon-name></italic> is here recorded from China (Fujian) for the first time. This species should be attributed to the <italic>pellitus</italic> group sensu <xref ref-type="bibr" rid="B25">Miroshnikov (2020b)</xref>.</p></tp:treatment-sec><ref-list><ref id="B16"><mixed-citation xmlns:xlink="http://www.w3.org/1999/xlink" xlink:type="simple"><person-group><name name-style="western"><surname>Holzschuh</surname><given-names>C</given-names></name></person-group> (<year>2021</year>) <article-title>Neue Synonymien, Neumeldungen für China und Beschreibung von zehn neuen Bockkäfern aus Asien (<tp:taxon-name><tp:taxon-name-part taxon-name-part-type="order">Coleoptera</tp:taxon-name-part></tp:taxon-name>, <tp:taxon-name><tp:taxon-name-part taxon-name-part-type="family">Cerambycidae</tp:taxon-name-part></tp:taxon-name>).</article-title><source>Les Cahiers Magellanes</source><volume>41</volume>: <fpage>84</fpage>–<lpage>105</lpage>.</mixed-citation></ref><ref id="B25"><mixed-citation xmlns:xlink="http://www.w3.org/1999/xlink" xlink:type="simple"><person-group><name name-style="western"><surname>Miroshnikov</surname><given-names>AI</given-names></name></person-group> (<year>2020b</year>) <article-title>The longicorn beetle tribe <tp:taxon-name><tp:taxon-name-part taxon-name-part-type="tribe">Cerambycini</tp:taxon-name-part></tp:taxon-name> Latreille, 1802 (<tp:taxon-name><tp:taxon-name-part taxon-name-part-type="order">Coleoptera</tp:taxon-name-part></tp:taxon-name>: <tp:taxon-name><tp:taxon-name-part taxon-name-part-type="family">Cerambycidae</tp:taxon-name-part></tp:taxon-name>: <tp:taxon-name><tp:taxon-name-part taxon-name-part-type="subfamily">Cerambycinae</tp:taxon-name-part></tp:taxon-name>) in the fauna of Asia. 15. Notes on the morphology and taxonomy of some representatives of the genera <italic><tp:taxon-name><tp:taxon-name-part taxon-name-part-type="genus">Neocerambyx</tp:taxon-name-part></tp:taxon-name></italic> J. Thomson, 1861, <italic><tp:taxon-name><tp:taxon-name-part taxon-name-part-type="genus">Massicus</tp:taxon-name-part></tp:taxon-name></italic> Pascoe, 1867, and <italic><tp:taxon-name><tp:taxon-name-part taxon-name-part-type="genus">Massirachys</tp:taxon-name-part></tp:taxon-name></italic> Vitali, Gouverneur et Chemin, 2017, with a new synonymy.</article-title><source>Caucasian Entomological Bulletin</source><volume>16</volume>(<issue>2</issue>): <fpage>373</fpage>–<lpage>379</lpage>. <ext-link xlink:href="10.23885/181433262020162-373379" ext-link-type="doi" xlink:type="simple">https://doi.org/10.23885/181433262020162-373379</ext-link></mixed-citation></ref></ref-list></tp:taxon-treatment>
